# Supplementary material for: Nuclear, mitochondrial, and Wolbachia endosymbiont genomes of Onchocerca lupi, Portugal
Source: mSphere. 2026 Jan 26;11(2):e00625-25. doi: 10.1128/msphere.00625-25 (PMC12931274; doi:10.1128/msphere.00625-25)
Supplement: Supplemental tables — Tables S1-S4. [file msphere.00625-25-s0003.xlsx]

## Sheet: S1 Table
ENA Accession Number	Species	Length (bp)	Host	Source Locality	Sampling Date	Notes	Entry Descriptions
AJ537512	Dirofilaria immitis	13814	dog	Australia:Victoria		in the alignment	Dirofilaria immitis complete mitochondrial genome
KR071802	Dirofilaria repens	13675	NA	European		in the alignment	Dirofilaria repens mitochondrion, complete genome
KX265047	Dirofilaria repens	13672	human	Italy		in the alignment	Dirofilaria repens mitochondrion, complete genome
KX265048	Dirofilaria repens	13675	dog	Italy		in the alignment	Dirofilaria repens voucher AW mitochondrion, complete genome
KX265049	Dirofilaria repens	13678	human	Croatia		in the alignment	Dirofilaria repens voucher S8 mitochondrion, complete genome
HQ214004	Onchocerca flexuosa	13672	deer	Germany:Schleswig-Holstein	NA	in the alignment	Onchocerca flexuosa mitochondrion, complete genome
AP017692	Onchocerca flexuosa	13634	deer	Spain: Cordoba	2011	in the alignment	Onchocerca flexuosa mitochondrial DNA, complete genome
this study	Onchocerca lupi	13768	dog	Portugal: Algarve	to be added	in the alignment	Onchocerca lupi voucher MSB:Para:32232 mitochondrion, complete genome
OL964949	Onchocerca lupi	13767	dog	USA: New Mexico, Albuquerque	Jul-2017	in the alignment	Onchocerca lupi voucher MSB:Para:32232 mitochondrion, complete genome
MW266120	Onchocerca lupi	13766	dog	USA: Arizona, Flagstaff	2010	in the alignment	Onchocerca lupi mitochondrion, complete genome
AP017694	Onchocerca ochengi	13743	cattle	Cameroon: Ngaoundéré	NA	in the alignment	Onchocerca ochengi mitochondrial DNA, complete genome
AP017693	Onchocerca ochengi	13743	cattle	Cameroon: Ngaoundéré	NA	in the alignment	Onchocerca ochengi mitochondrial DNA, complete genome
KX181290	Onchocerca ochengi, previously Onchocerca sp. "Siisa"	13744	cattle	Cameroon: Ngaoundéré	Oct 2013 -Mar 2014	in the alignment	Onchocerca ochengi isolate 2 mitochondrion, complete genome
KX181289	Onchocerca ochengi	13744	cattle	Cameroon: Ngaoundéré	Oct 2013 -Mar 2014	in the alignment	Onchocerca ochengi isolate 1 mitochondrion, complete genome
AF015193	Onchocerca volvulus	13747	human	West Africa	NA	in the alignment	Onchocerca volvulus strain forest mitochondrion, complete genome
KT599912	Onchocerca volvulus	13769	human	Brazilian Amazonia focus	NA	in the alignment	Onchocerca volvulus mitochondrion, complete genome
AP017695	Onchocerca volvulus	13744	NA	NA	NA	in the alignment	Onchocerca volvulus mitochondrial DNA, complete genome
MN945948	Dirofilaria immitis	631	fox	USA		removed from the final cox1 dataset	Dirofilaria immitis isolate N19-0200_adult cytochrome c oxidase subunit I (COX1) gene, partial cds; mitochondrial
AJ271613	Dirofilaria immitis	648	dog	Italy		removed from the final cox1 dataset	Dirofilaria immitis mitochondrial partial COI gene for cytochrome oxidase subunit I
OQ726801	Dirofilaria immitis	671	dog	Greece		removed from the final cox1 dataset	Dirofilaria immitis isolate 00G1 cytochrome c oxidase subunit I (COX1) gene, partial cds; mitochondrial
JX080028	Onchocerca lupi	713	dog	USA: Las Vegas, NV		in the alignment	Onchocerca lupi isolate 05RD-0104 cytochrome oxidase subunit I (COI) gene, partial cds; mitochondrial
JX080029	Onchocerca lupi	690	dog	USA: Palmdale, CA		in the alignment	Onchocerca lupi isolate 05RD-0652 cytochrome oxidase subunit I (COI) gene, partial cds; mitochondrial
JX080030	Onchocerca lupi	689	dog	USA: Mancos, CO		in the alignment	Onchocerca lupi isolate MEBB1 cytochrome oxidase subunit I (COI) gene, partial cds; mitochondrial
MW577256	Onchocerca lupi	685	dog	USA: Texas, McAllen		in the alignment	Onchocerca lupi isolate Adult cytochrome c oxidase subunit I (COX1) gene, partial cds; mitochondrial
JX080031	Onchocerca lupi	681	dog	USA: Kanaab, UT		in the alignment	Onchocerca lupi isolate MEBB471 cytochrome oxidase subunit I (COI) gene, partial cds; mitochondrial
MW835251	Onchocerca lupi	671	dog	United Kingdom but imported from Romania		in the alignment	Onchocerca lupi isolate 2 cytochrome c oxidase subunit I (COX1) gene, partial cds; mitochondrial
ON319015	Onchocerca lupi	652	dog	Romania: Medgidia		removed from the final cox1 dataset	Onchocerca lupi isolate OL001 cytochrome c oxidase subunit I (COX1) gene, partial cds; mitochondrial
JX183106	Onchocerca lupi	651	dog	USA: New Mexico		removed from the final cox1 dataset	Onchocerca lupi cytochrome oxidase subunit I (COI) gene, partial cds; mitochondrial
OP270691	Onchocerca lupi	649	dog	Austria: Burgenland		removed from the final cox1 dataset	Onchocerca lupi voucher PAVEA_O.lupi cytochrome oxidase subunit 1 (COI) gene, partial cds; mitochondrial
EF521409	Onchocerca lupi	649	dog	Greece		removed from the final cox1 dataset	Onchocerca lupi from Greece cytochrome oxidase subunit I (COI) gene, partial cds; mitochondrial
MF464462	Onchocerca lupi	630	dog	Germany		removed from the final cox1 dataset	Onchocerca lupi isolate OL1 cytochrome c oxidase subunit gene, partial cds; mitochondrial
OQ716812	Onchocerca lupi	617	dog	USA: New Mexico		removed from the final cox1 dataset	Onchocerca lupi isolate Olupi_2019d_016_dog_representative cytochrome c oxidase subunit I (COX1) gene, partial cds; mitochondrial
KX853332	Onchocerca lupi	600	dog	USA		removed from the final cox1 dataset	Onchocerca lupi voucher MNHN:88YTF cytochrome c oxidase subunit I (COX1) gene, partial cds; mitochondrial
KX853330	Onchocerca lupi	600	dog	USA		removed from the final cox1 dataset	Onchocerca lupi voucher MNHN:88YTD cytochrome c oxidase subunit I (COX1) gene, partial cds; mitochondrial
JF758474	Onchocerca lupi	586	cat	USA: Utah		removed from the final cox1 dataset	Onchocerca lupi cytochrome oxidase subunit I (COI) gene, partial cds; mitochondrial
KC763786	Onchocerca lupi	586	dog	USA: San Diego		removed from the final cox1 dataset	Onchocerca lupi isolate ral1b cytochrome oxidase subunit 1 (CO1) gene, partial cds; mitochondrial
MT878139	Onchocerca lupi	583	dog	USA		removed from the final cox1 dataset	Onchocerca lupi isolate COI_Yuma cytochrome c oxidase subunit I (COX1) gene, partial cds; mitochondrial
JF758473	Onchocerca lupi	582	cat	USA: Utah		removed from the final cox1 dataset	Onchocerca lupi cytochrome oxidase subunit I (COI) gene, partial cds; mitochondrial
KP283476	Onchocerca lupi	663	dog	USA: New Mexico		removed from the final cox1 dataset	Onchocerca lupi isolate 132/14 cytochrome c oxidase subunit gene, partial cds; mitochondrial
KP283477	Onchocerca lupi	663	dog	USA: Minnesota		removed from the final cox1 dataset	Onchocerca lupi isolate 110/14 cytochrome c oxidase subunit gene, partial cds; mitochondrial
AJ415417	Onchocerca lupi	649	dog	Hungary		in the alignment	Onchocerca lupi mitochondrion partial coi gene for cytochrome oxidase subunit I
HQ207644	Onchocerca lupi	649	human	Turkey		in the alignment	Onchocerca lupi from Turkey cytochrome oxidase subunit I (COI) gene, partial cds; mitochondrial
OQ509788	Onchocerca lupi	632	Ceratopogonidae sp.	USA: Arizona		removed from the final cox1 dataset	Onchocerca lupi isolate O. lupi COX Ceratopogonidae sp. rep cytochrome c oxidase subunit I (COX1) gene, partial cds; mitochondrial
KC686702	Onchocerca lupi	630	dog	Greece		in the alignment	Onchocerca lupi cytochrome c oxidase subunit I gene, partial cds; mitochondrial
MK599202	Onchocerca lupi	601	dog	Israel		removed from the final cox1 dataset	Onchocerca lupi cytochrome oxidase subunit 1 (cox1) gene, partial cds; mitochondrial
KX853331	Onchocerca lupi	611	dog	USA		removed from the final cox1 dataset	Onchocerca lupi voucher MNHN:88YTE cytochrome c oxidase subunit I (COX1) gene, partial cds; mitochondrial
MW835250	Onchocerca lupi	671	dog	United Kingdom: imported from Portugal		in the alignment	Onchocerca lupi isolate 1 cytochrome c oxidase subunit I (COX1) gene, partial cds; mitochondrial
MG677940	Onchocerca lupi	668	dog	Portugal: Algarve		removed from the final cox1 dataset	Onchocerca lupi cytochrome c oxidase subunit I gene, partial cds; mitochondrial
KX853328	Onchocerca lupi	611	dog	Portugal		in the alignment	Onchocerca lupi voucher MNHN:88YTB1 cytochrome c oxidase subunit I (COX1) gene, partial cds; mitochondrial
EF521410	Onchocerca lupi	649	dog	Portugal		removed from the final cox1 dataset	Onchocerca lupi from Portugal cytochrome oxidase subunit I (COI) gene, partial cds; mitochondrial
KC686701	Onchocerca lupi	630	dog	Portugal		removed from the final cox1 dataset	Onchocerca lupi cytochrome c oxidase subunit I gene, partial cds; mitochondrial
KX132091	Onchocerca lupi	637	dog	Spain		in the alignment	Onchocerca lupi cytochrome c oxidase subunit I gene, partial cds; mitochondrial
KX853327	Onchocerca lupi	632	dog	Portugal		removed from the final cox1 dataset	Onchocerca lupi voucher MNHN:88YTA cytochrome c oxidase subunit I (COX1) gene, partial cds; mitochondrial
KX853329	Onchocerca lupi	632	dog	Portugal		removed from the final cox1 dataset	Onchocerca lupi voucher MNHN:88YTB2 cytochrome c oxidase subunit I (COX1) gene, partial cds; mitochondrial

## Sheet: S2 Table
Accession Number	Host	Supergroups	Host classification	Length (bp)	Notes	Sample Locality	Entry Descriptions
AF020063	Drosophila melanogaster	A	Diptera	674			Wolbachia sp. Wmel outer surface protein precursor (wsp) gene, partial cds
AF020079	Glossina morsitans	A	Diptera	564			Wolbachia sp. Wmors outer surface protein precursor (wsp) gene, partial cds
AF020071	Muscidifurax uniraptor	A	Hymenoptera	644			Wolbachia sp. Wuni outer surface protein precursor (wsp) gene, partial cds
AF020081	Nasonia vitripennis	A	Hymenoptera	564			Wolbachia sp. WvitA outer surface protein precursor (wsp) gene, partial cds
AF020061	Culex pipiens	B	Diptera	558			Wolbachia sp. Wpip outer surface protein precursor (wsp) gene, partial cds
AF020059	Aedes albopictus	B	Diptera	558			Wolbachia sp. WalbB outer surface protein precursor (wsp) gene, partial cds.
AF020083	Tribolium confusum	B	Coleoptera	555			Wolbachia sp. Wcon outer surface protein precursor (wsp) gene, partial cds
AB037893	Telenomus nawai	B	Hymenoptera	546			Wolbachia sp. wNaw wsp gene for outer surface protein, partial cds
KT799615	Folsomia candida	E	Collembola	694			Wolbachia endosymbiont of Folsomia candida isolate wFcan outer surface protein (wsp) gene, partial cds
DQ842459	Cimex lectularius	F	Hemiptera	495			Wolbachia endosymbiont of Cimex lectularius isolate 36 surface protein (wsp) gene, partial cds
MF687886	Cimex vicarius	F	Hemiptera	587			Wolbachia endosymbiont of Cimex vicarius isolate ovic881 surface protein (wps) gene, partial cds
JN639238	Osmia caerulescens	F	Hymenoptera	555			Wolbachia endosymbiont of Osmia caerulescens outer surface protein (wsp) gene, partial cds
AJ252062	Dirofilaria immitis	C	Onchocercidae	711			Wolbachia endosymbiont of Dirofilaria immitis sp gene for surface protein
AJ252176	Dirofilaria repens	C	Onchocercidae	515			Wolbachia endosymbiont of Dirofilaria repens partial sp gene for surface protein
GQ217527	Dirofilaria ursi	C	Onchocercidae	535			Wolbachia endosymbiont of Dirofilaria ursi strain wDu-Wisconsin outer surface protein (wsp) gene, partial cds
OQ714062	Dirofilaria sp. 'hongkongensis'	C	Onchocercidae	669			Wolbachia endosymbiont of Dirofilaria sp. 'hongkongensis' isolate SPDH15 surface protein gene, partial cds
AY095210	Onchocerca cervicalis	C	Onchocercidae	471			Wolbachia endosymbiont of Onchocerca cervicalis surface protein (wsp) gene, partial cds
AJ252178	Onchocerca gibsoni	C	Onchocercidae	515			Wolbachia endosymbiont of Onchocerca gibsoni partial sp gene for surface protein
AJ276497	Onchocerca gutturosa	C	Onchocercidae	462			Wolbachia endosymbiont of Onchocerca gutturosa partial sp gene for surface protein
AJ415415	Onchocerca lupi	C	Onchocercidae	535		Hungary	Wolbachia endosymbiont of Onchocerca lupi partial sp gene for surface protein
Our sequence	Onchocerca lupi	C	Onchocercidae	711		Portugal	Wolbachia endosymbiont of Onchocerca lupi genotype 2 from Portugal, outer surface protein precursor (wsp) complete gene
AJ252179	Onchocerca ochengi	C	Onchocercidae	515			Wolbachia endosymbiont of Onchocerca ochengi partial sp gene for surface protein
AJ276496	Onchocerca volvulus	C	Onchocercidae	458			Wolbachia endosymbiont of Onchocerca volvulus partial sp gene for surface protein
AJ252180	Wuchereria bancrofti	D	Onchocercidae	527			Wolbachia endosymbiont of Wuchereria bancrofti partial sp gene for surface protein
AJ252177	Litomosoides sigmodontis	D	Onchocercidae	542			Wolbachia endosymbiont of Litomosoides sigmodontis partial sp gene for surface protein.
AJ252061	Brugia malayi	D	Onchocercidae	723			Wolbachia endosymbiont of Brugia malayi sp gene for surface protein
AJ252175	Brugia pahangi	D	Onchocercidae	527			Wolbachia endosymbiont of Brugia pahangi partial sp gene for surface protein
CP046580	Dipetalonema caudispina	J	Onchocercidae	711	CDS of protein_id="QKX00965.1"		Wolbachia endosymbiont of Dipetalonema caudispina strain 362YU chromosome, complete genome
CP046579	Cruorifilaria tuberocauda	J	Onchocercidae	708	CDS of protein_id="QKX01806.1"		Wolbachia endosymbiont of Cruorifilaria tuberocauda strain 55YT chromosome, complete genome

## Sheet: S3 Table
Description	Super-group	Contig length (bp)	Contig number	Completeness % *	NCBI web Source
Wolbachia endosymbiont of Onchocerca ochengi	C	957990	1	99.24	https://www.ncbi.nlm.nih.gov/datasets/genome/GCF_000306885.1/
Wolbachia endosymbiont of Onchocerca volvulus str. Cameroon	C	960618	1	98.35	https://www.ncbi.nlm.nih.gov/datasets/genome/GCF_000530755.1/
Wolbachia endosymbiont of Onchocerca gibsoni	C	997610	1	97.3	https://www.ncbi.nlm.nih.gov/datasets/genome/GCF_029169405.1/
Wolbachia endosymbiont of Dirofilaria immitis	C	920122	1	96.91	https://www.ncbi.nlm.nih.gov/datasets/genome/GCF_013365455.1/
Wolbachia endosymbiont of Cruorifilaria tuberocauda	J	863988	1	92.24	https://www.ncbi.nlm.nih.gov/datasets/genome/GCF_013365475.1/
Wolbachia endosymbiont of Dipetalonema caudispina	J	863427	1	94.15	https://www.ncbi.nlm.nih.gov/datasets/genome/?taxon=1812112
Wolbachia endosymbiont of Brugia pahangi	D	1072967	1	97.39	https://www.ncbi.nlm.nih.gov/datasets/genome/GCF_012030695.1/
Wolbachia endosymbiont strain TRS of Brugia malayi	D	1080084	1	98.12	https://www.ncbi.nlm.nih.gov/datasets/genome/GCF_000008385.1/
Wolbachia endosymbiont of Brugia malayi	D	1080064	1	96.67	https://www.ncbi.nlm.nih.gov/datasets/genome/GCF_004795935.1/
Wolbachia endosymbiont of Wuchereria bancrofti	D	about 1.100.000	100	95.8	https://www.ncbi.nlm.nih.gov/datasets/genome/GCF_002204235.2/
Wolbachia endosymbiont of Litomosoides brasiliensis	D	about 1.046.000	41	96.21	https://www.ncbi.nlm.nih.gov/datasets/genome/GCF_013366805.1/
Wolbachia endosymbiont of Litomosoides sigmodontis	D	1045802	1	97.18	https://www.ncbi.nlm.nih.gov/datasets/genome/GCF_013365435.1/
Wolbachia endosymbiont of Litomosoides sigmodontis	D	1045802	1	96.82	https://www.ncbi.nlm.nih.gov/datasets/genome/GCF_959347385.1/
*: Data from the corresponding "https://www.ncbi.nlm.nih.gov/datasets/genome/" page, obtained using CheckM analysis (v1.2.3)

## Sheet: S4 Table
Mean Value of Uncorrected distances (%)	mtDNA	cox1	PCG	P12	P3	rrnS	rrnL	l-NCR
O. lupi genotype 1 vs genotype 2 (3; 2)	1.1	1.3	1.11	0.35	2.63	0.29	0.93	3.76
O. lupi genotype_1 (2; 1)	0.06	0.18	0.08	0.07	0.09	0	0	0
O. flexuosa (2; 1)	0.81	0.61	0.77	0.39	1.53	0	1.24	3.53
O. volvulus (3; 2)	0.17	0.2	0.15	0.11	0.25	0.1	0.48	0.21
O. ochengi (4; 6)	0.89	0.57	0.85	0.38	1.79	0.44	0.52	6.61
Associated Standard Deviation	mtDNA	cox1	PCG	P12	P3	rrnS	rrnL	l-NCR
O. lupi genotype 1 vs genotype 2 (3; 2)	0.02	0.13	0.03	0.03	0.02	0	0	0
O. lupi genotype_1 (2; 1)	nd	nd	nd	nd	nd	nd	nd	nd
O. flexuosa (2; 1)	nd	nd	nd	nd	nd	nd	nd	nd
O. volvulus (3; 2)	0.05	0.07	0.05	0.04	0.12	0.08	0.16	0.19
O. ochengi (4; 6)	0.64	0.54	0.67	0.24	1.55	0.48	0.49	4.23
